# Supplementary material for: Health-Related Quality of Life in Long-Term Prostate Cancer Survivors Who Received Hormone Therapy: A Scoping Review
Source: Curr Oncol. 2026 Feb 26;33(3):137. doi: 10.3390/curroncol33030137 (PMC13024926; doi:10.3390/curroncol33030137)
Supplement: Supplementary file 1 [file curroncol-33-00137-s001.zip]

Archive with 1 entries (1 files):
- curroncol-4137988-supplementary.pdf
